# Supplementary material for: The Relationship Between Gut Microbiota, Muscle Mass and Physical Function in Older Individuals: A Systematic Review
Source: Nutrients. 2024 Dec 28;17(1):81. doi: 10.3390/nu17010081 (PMC11722951; doi:10.3390/nu17010081)
Supplement: Supplementary file 1 [file nutrients-17-00081-s001.zip]

Archive with 1 entries (1 files):
- nutrients-3395024-supplementary.xlsx
