# Supplementary material for: The Relationship Between Gut Microbiota, Muscle Mass and Physical Function in Older Individuals: A Systematic Review
Source: Nutrients. 2024 Dec 28;17(1):81. doi: 10.3390/nu17010081 (PMC11722951; doi:10.3390/nu17010081)
Supplement: Supplementary file 1 [file nutrients-17-00081-s001.zip › nutrients-3395024-supplementary.xlsx]

## Sheet: Sheet1
		Supplementary Table S1.	List of excluded articles and reason for exclusion.
	SEPTEMBER 2021 SEARCH
	FIRST AUTHOR	YEAR	STUDY TYPE	FINAL DECISION	REASON
1	Ghosh	2020	OBSERVATION	EXCLUDE	No clear description of measurements
2	Xu	2021	OBSERVATION	EXCLUDE	Incorrect study design
3	Verdi	2018	OBSERVATION	EXCLUDE	Incorrect study design
4	Margiotta	2021	OBSERVATION	EXCLUDE	Incorrect study design
5	Volpe	2014	OBSERVATION	EXCLUDE	No clear description of measurements
6	Maffei	2017	OBSERVATION	EXCLUDE	No clear description of measurements
7	Theou	2019	OBSERVATION	EXCLUDE	No clear description of measurements
8	De Loranzo	2017	INTERVENTION	EXCLUDE	Incorrect study design
9	Zhang	2020	OBSERVATION	EXCLUDE	No clear description of measurements
10	Mei	2021	OBSERVATION	EXCLUDE	Incorrect study design
11	Lochlainn	2019	PROTOCOL	EXCLUDE	Incorrect study design
12	Cauli	2018	INTERVENTION	EXCLUDE	Incorrect study design
13	Sergeev	2020	INTERVENTION	EXCLUDE	Incorrect study population
14	Jorgensen	2020	INTERVENTION	EXCLUDE	No clear description of measurements
15	van Tongeren	2005	OBSERVATION	EXCLUDE	No clear description of measurements
16	Yu	2020	INTERVENTION	EXCLUDE	Incorrect study design
17	Wilms	2021	INTERVENTION	EXCLUDE	No add'l data received from corresponding author
18	Margiotta	2020	OBSERVATION	EXCLUDE	No clear description of measurements
19	Claesson	2012	OBSERVATION	EXCLUDE	No clear description of measurements
20	Ticinesi	2017	OBSERVATION	EXCLUDE	No clear description of measurements
21	Companys	2021	OBSERVATION	EXCLUDE	Incorrect study population
22	McKenna	2021	INTERVENTION	EXCLUDE	Incorrect study population
23	Schutte	2021	OBSERVATION	EXCLUDE	No clear description of measurements
24	Tominaga	2021	INTERVENTION	EXCLUDE	No clear description of measurements
25	Simon	2015	INTERVENTION	EXCLUDE	Incorrect study population
26	Stehle	2012	OBSERVATION	EXCLUDE	Incorrect study design
27	Swann	2013	OBSERVATION	EXCLUDE	No clear description of measurements
28	Wiese	2019	INTERVENTION	EXCLUDE	No clear description of measurements
29	Tran	2019	INTERVENTION	EXCLUDE	No clear description of measurements
30	Jackson	2016	OBSERVATION	EXCLUDE	No clear description of measurements
31	Soltys	2021	INTERVENTION	EXCLUDE	Incorrect study design
32	Kulecka	2020	OBSERVATION	EXCLUDE	Incorrect study population
33	Hric	2021	INTERVENTION	EXCLUDE	Incorrect study population
34	Majewska	2020	INTERVENTION	EXCLUDE	Incorrect study population
35	Dechelotte	2020	INTERVENTION	EXCLUDE	Incorrect study population
36	Biagi	2010	OBSERVATION	EXCLUDE	No add'l data received from corresponding author
37	He	2020	INTERVENTION	EXCLUDE	No clear description of measurements
38	Abizanda	2015	INTERVENTION	EXCLUDE	No clear description of measurements
39	Basciani	2020	INTERVENTION	EXCLUDE	Incorrect study design
40	Morita	2019	INTERVENTION	EXCLUDE	Incorrect study design
41	Bjorkhaug	2019	OBSERVATION	EXCLUDE	No clear description of measurements
42	Aoyagi	2019	OBSERVATION	EXCLUDE	Incorrect study population
43	Castro-Mejia	2020	OBSERVATION	EXCLUDE	Incorrect study population
44	Lei	2016	INTERVENTION	EXCLUDE	Incorrect study population
45	Mitchell	2021	INTERVENTION	EXCLUDE	Incorrect study population
46	Ponziani	2021	OBSERVATION	EXCLUDE	Incorrect study design
	JULY 2023 SEARCH
	FIRST AUTHOR	YEAR	STUDY TYPE	FINAL DECISION	REASON
1	Karim	2022	INTERVENTION	EXCLUDE	Incorrect study population
2	Barone	2021	OBSERVATION	EXCLUDE	Incorrect study population
3	Borgo	2021	OBSERVATION	EXCLUDE	Incorrect study population
4	Margiotta	2021	OBSERVATION	EXCLUDE	Incorrect study population
5	Yang	2023	OBSERVATION	EXCLUDE	Incorrect study design
6	Liu	2023	OBSERVATION	EXCLUDE	No clear description of study measurements
7	Canipe	2021	OBSERVATION	EXCLUDE	Incorrect study design
8	Dupuit	2022	INTERVENTION	EXCLUDE	Incorrect study population
9	Fortuna	2021	PROTOCOL	EXCLUDE	Incorrect study design
10	Sandionigi	2022	INTERVENTION	EXCLUDE	No clear description of study measurements
11	Akhgarjand	2022	INTERVENTION	EXCLUDE	No clear description of study measurements
12	Jeitler	2022	INTERVENTION	EXCLUDE	Incorrect study population
13	Zhong	2022	INTERVENTION	EXCLUDE	No clear description of study measurements
14	Sohn	2022	INTERVENTION	EXCLUDE	Incorrect study population
15	Watson	2021	OBSERVATION	EXCLUDE	Incorrect study design
16	Sanborn	2022	INTERVENTION	EXCLUDE	No clear description of study measurements
17	Breuninger	2022	OBSERVATION	EXCLUDE	No clear description of study measurements
18	Canfora	2022	INTERVENTION	EXCLUDE	No clear description of study measurements
19	Companys	2021	OBSERVATION	EXCLUDE	Incorrect study design
20	D'Amico	2023	OBSERVATION	EXCLUDE	Incorrect study design
21	Fluitman	2022	OBSERVATION	EXCLUDE	No clear description of study measurements
22	Ma	2021	OBSERVATION	EXCLUDE	Incorrect study population
23	Palmas	2021	OBSERVATION	EXCLUDE	Incorrect study design
24	McKenna	2021	INTERVENTION	EXCLUDE	Incorrect study population
25	Houttu	2021	OBSERVATION	EXCLUDE	No clear description of study measurements
26	He	2023	OBSERVATION	EXCLUDE	Incorrect study population
27	Amamoto	2022	OBSERVATION	EXCLUDE	Incorrect study design
28	Park	2022	OBSERVATION	EXCLUDE	Incorrect study population
29	Hung	2021	OBSERVATION	EXCLUDE	Incorrect study population
30	Gu	2022	OBSERVATION	EXCLUDE	Incorrect study design
31	Hric	2021	INTERVENTION	EXCLUDE	Incorrect study population
32	Xu	2021	OBSERVATION	EXCLUDE	Incorrect study design
33	Pellanda	2021	OBSERVATION	EXCLUDE	Incorrect study design
34	Peng	2023	OBSERVATION	EXCLUDE	No clear description of study measurements
35	Lee	2023	OBSERVATION	EXCLUDE	No clear description of study measurements
